# Supplementary material for: Repeated sessions of bilateral transcranial direct current stimulation on intractable tinnitus: a study protocol for a double-blind randomized controlled trial
Source: F1000Res. 2018 Mar 14;7:317. [Version 1] doi: 10.12688/f1000research.13558.1 (PMC5887075; doi:10.12688/f1000research.13558.1)
Supplement: Supplementary file 1 [file f1000research-7-14726-s0000.tgz]

Archive with 1 entries (1 files):
- b839b3f8-0360-4d7a-9e78-113231068fa4.docx
